# Supplementary material for: Glowing Seashells: Diversity of Fossilized Coloration Patterns on Coral Reef-Associated Cone Snail (Gastropoda: Conidae) Shells from the Neogene of the Dominican Republic
Source: PLoS One. 2015 Apr 1;10(4):e0120924. doi: 10.1371/journal.pone.0120924 (PMC4382297; doi:10.1371/journal.pone.0120924)
Supplement: S1 Table — List of PRI specimens observed from locality stations TU 1422, 1215, and 1354. (XLSX) [file pone.0120924.s001.xlsx]

## Sheet: TableS1
Specimen	Species	Locality
66136	Conasprella (Dalliconus) cf. sauros (Garcia, 2006)	1215
67578	Conasprella (Dalliconus) cf. sauros (Garcia, 2006)	1215
67579	Conasprella (Dalliconus) cf. sauros (Garcia, 2006)	1215
67580	Conasprella (Dalliconus) cf. sauros (Garcia, 2006)	1215
67581	Conasprella (Dalliconus) cf. sauros (Garcia, 2006)	1215
67582	Conasprella (Dalliconus) cf. sauros (Garcia, 2006)	1215
67583	Conasprella (Dalliconus) cf. sauros (Garcia, 2006)	1215
67584	Conasprella (Dalliconus) cf. sauros (Garcia, 2006)	1215
67585	Conasprella (Dalliconus) cf. sauros (Garcia, 2006)	1215
67586	Conasprella (Dalliconus) cf. sauros (Garcia, 2006)	1215
67587	Conasprella (Dalliconus) cf. sauros (Garcia, 2006)	1215
67588	Conasprella (Dalliconus) cf. sauros (Garcia, 2006)	1215
67589	Conasprella (Dalliconus) cf. sauros (Garcia, 2006)	1215
67590	Conasprella (Dalliconus) cf. sauros (Garcia, 2006)	1215
67591	Conasprella (Dalliconus) cf. sauros (Garcia, 2006)	1215
66171	Conasprella (Ximeniconus) ageri sp. nov.	1354
67510	Conasprella (Ximeniconus) ageri sp. nov.	1354
67511	Conasprella (Ximeniconus) ageri sp. nov.	1354
67512	Conasprella (Ximeniconus) ageri sp. nov.	1354
67513	Conasprella (Ximeniconus) ageri sp. nov.	1354
67514	Conasprella (Ximeniconus) ageri sp. nov.	1354
67515	Conasprella (Ximeniconus) ageri sp. nov.	1354
67516	Conasprella (Ximeniconus) ageri sp. nov.	1354
67517	Conasprella (Ximeniconus) ageri sp. nov.	1354
67518	Conasprella (Ximeniconus) ageri sp. nov.	1354
67519	Conasprella (Ximeniconus) ageri sp. nov.	1354
67520	Conasprella (Ximeniconus) ageri sp. nov.	1354
67521	Conasprella (Ximeniconus) ageri sp. nov.	1354
67522	Conasprella (Ximeniconus) ageri sp. nov.	1354
67523	Conasprella (Ximeniconus) ageri sp. nov.	1354
67524	Conasprella (Ximeniconus) ageri sp. nov.	1354
67525	Conasprella (Ximeniconus) ageri sp. nov.	1354
67526	Conasprella (Ximeniconus) ageri sp. nov.	1354
67527	Conasprella (Ximeniconus) ageri sp. nov.	1354
67528	Conasprella (Ximeniconus) ageri sp. nov.	1354
67529	Conasprella (Ximeniconus) ageri sp. nov.	1354
67530	Conasprella (Ximeniconus) ageri sp. nov.	1354
67531	Conasprella (Ximeniconus) ageri sp. nov.	1354
67532	Conasprella (Ximeniconus) ageri sp. nov.	1354
67533	Conasprella (Ximeniconus) ageri sp. nov.	1354
67534	Conasprella (Ximeniconus) ageri sp. nov.	1354
67535	Conasprella (Ximeniconus) ageri sp. nov.	1354
67536	Conasprella (Ximeniconus) ageri sp. nov.	1354
67231	Conasprella (Ximeniconus) ageri? sp. nov.	1422
67232	Conasprella (Ximeniconus) ageri? sp. nov.	1422
66150	Conasprella (Ximeniconus) cercadensis (Maury, 1917)	1215
66153	Conasprella (Ximeniconus) cercadensis (Maury, 1917)	1422
67185	Conasprella (Ximeniconus) cercadensis (Maury, 1917)	1422
67235	Conasprella (Ximeniconus) cercadensis (Maury, 1917)	1422
67237	Conasprella (Ximeniconus) cercadensis (Maury, 1917)	1422
66183	Conasprella (Ximeniconus) kitteredgei (Maury, 1917)	1354
66187	Conasprella (Ximeniconus) kitteredgei (Maury, 1917)	1354
67545	Conasprella (Ximeniconus) kitteredgei (Maury, 1917)	1354
67546	Conasprella (Ximeniconus) kitteredgei (Maury, 1917)	1354
66148	Conasprella stenostoma (Sowerby I, 1850)	1215
67549	Conasprella stenostoma (Sowerby I, 1850)	1215
66143	Conidae sp.	1215
66145	Conidae sp.	1215
66149	Conidae sp.	1215
67566	Conidae sp.	1215
67568	Conidae sp.	1215
67570	Conidae sp.	1215
67571	Conidae sp.	1215
67605	Conidae sp.	1215
67606	Conidae sp.	1215
67607	Conidae sp.	1215
67608	Conidae sp.	1215
67609	Conidae sp.	1215
67610	Conidae sp.	1215
67611	Conidae sp.	1215
67612	Conidae sp.	1215
67614	Conidae sp.	1215
67615	Conidae sp.	1215
67616	Conidae sp.	1215
67617	Conidae sp.	1215
66172	Conidae sp.	1354
66186	Conidae sp.	1354
67243	Conidae sp.	1354
67253	Conidae sp.	1354
67254	Conidae sp.	1354
67547	Conidae sp.	1354
67700	Conidae sp.	1354
66159	Conidae sp.	1422
66167	Conidae sp.	1422
66169	Conidae sp.	1422
67195	Conidae sp.	1422
67225	Conidae sp.	1422
67233	Conidae sp.	1422
67234	Conidae sp.	1422
67236	Conidae sp.	1422
66139	Conus ("Pyruconus") haytensis Sowerby I, 1850	1215
67551	Conus ("Pyruconus") haytensis Sowerby I, 1850	1215
67552	Conus ("Pyruconus") haytensis Sowerby I, 1850	1215
67553	Conus ("Pyruconus") haytensis Sowerby I, 1850	1215
67554	Conus ("Pyruconus") haytensis Sowerby I, 1850	1215
67555	Conus ("Pyruconus") haytensis? Sowerby I, 1850	1215
66142	Conus (Atlanticonus?) franklinae sp. nov.	1215
67226	Conus (Atlanticonus?) franklinae sp. nov.	1422
67227	Conus (Atlanticonus?) franklinae sp. nov.	1422
67230	Conus (Atlanticonus?) franklinae sp. nov.	1422
66137	Conus (Atlanticonus?) olssoni Maury, 1917	1215
67592	Conus (Atlanticonus?) olssoni Maury, 1917	1215
67593	Conus (Atlanticonus?) olssoni Maury, 1917	1215
67594	Conus (Atlanticonus?) olssoni Maury, 1917	1215
67595	Conus (Atlanticonus?) olssoni Maury, 1917	1215
67596	Conus (Atlanticonus?) olssoni Maury, 1917	1215
67597	Conus (Atlanticonus?) olssoni Maury, 1917	1215
67598	Conus (Atlanticonus?) olssoni Maury, 1917	1215
67599	Conus (Atlanticonus?) olssoni Maury, 1917	1215
67600	Conus (Atlanticonus?) olssoni Maury, 1917	1215
67601	Conus (Atlanticonus?) olssoni Maury, 1917	1215
67602	Conus (Atlanticonus?) olssoni Maury, 1917	1215
67603	Conus (Atlanticonus?) olssoni Maury, 1917	1215
67604	Conus (Atlanticonus?) olssoni Maury, 1917	1215
66180	Conus (Atlanticonus?) olssoni Maury, 1917	1354
67242	Conus (Atlanticonus?) olssoni Maury, 1917	1354
67244	Conus (Atlanticonus?) olssoni Maury, 1917	1354
67245	Conus (Atlanticonus?) olssoni Maury, 1917	1354
67246	Conus (Atlanticonus?) olssoni Maury, 1917	1354
67247	Conus (Atlanticonus?) olssoni Maury, 1917	1354
67248	Conus (Atlanticonus?) olssoni Maury, 1917	1354
67249	Conus (Atlanticonus?) olssoni Maury, 1917	1354
67250	Conus (Atlanticonus?) olssoni Maury, 1917	1354
67251	Conus (Atlanticonus?) olssoni Maury, 1917	1354
66157	Conus (Atlanticonus?) olssoni Maury, 1917	1422
67198	Conus (Atlanticonus?) olssoni Maury, 1917	1422
67199	Conus (Atlanticonus?) olssoni Maury, 1917	1422
67200	Conus (Atlanticonus?) olssoni Maury, 1917	1422
67201	Conus (Atlanticonus?) olssoni Maury, 1917	1422
67202	Conus (Atlanticonus?) olssoni Maury, 1917	1422
67203	Conus (Atlanticonus?) olssoni Maury, 1917	1422
67204	Conus (Atlanticonus?) olssoni Maury, 1917	1422
67205	Conus (Atlanticonus?) olssoni Maury, 1917	1422
67206	Conus (Atlanticonus?) olssoni Maury, 1917	1422
66173	Conus (Dauciconus?) zambaensis sp. nov.	1354
67488	Conus (Dauciconus?) zambaensis sp. nov.	1354
67489	Conus (Dauciconus?) zambaensis sp. nov.	1354
67490	Conus (Dauciconus?) zambaensis sp. nov.	1354
67491	Conus (Dauciconus?) zambaensis sp. nov.	1354
67492	Conus (Dauciconus?) zambaensis sp. nov.	1354
67493	Conus (Dauciconus?) zambaensis sp. nov.	1354
67494	Conus (Dauciconus?) zambaensis sp. nov.	1354
67495	Conus (Dauciconus?) zambaensis sp. nov.	1354
67496	Conus (Dauciconus?) zambaensis sp. nov.	1354
67497	Conus (Dauciconus?) zambaensis sp. nov.	1354
67498	Conus (Dauciconus?) zambaensis sp. nov.	1354
67499	Conus (Dauciconus?) zambaensis sp. nov.	1354
67500	Conus (Dauciconus?) zambaensis sp. nov.	1354
67501	Conus (Dauciconus?) zambaensis sp. nov.	1354
66188	Conus (Dauciconus) furvoides Gabb, 1873	1354
67238	Conus (Dauciconus) furvoides Gabb, 1873	1354
67239	Conus (Dauciconus) furvoides Gabb, 1873	1354
67240	Conus (Dauciconus) furvoides Gabb, 1873	1354
67241	Conus (Dauciconus) furvoides Gabb, 1873	1354
66166	Conus (Dauciconus) garrisoni sp. nov.	1422
67194	Conus (Dauciconus) garrisoni sp. nov.	1422
67196	Conus (Dauciconus) garrisoni sp. nov.	1422
67197	Conus (Dauciconus) garrisoni sp. nov.	1422
66138	Conus (Dauciconus) karlschmidti? Maury, 1917	1215
67556	Conus (Dauciconus) karlschmidti? Maury, 1917	1215
67557	Conus (Dauciconus) karlschmidti? Maury, 1917	1215
67558	Conus (Dauciconus) karlschmidti? Maury, 1917	1215
67559	Conus (Dauciconus) karlschmidti? Maury, 1917	1215
67560	Conus (Dauciconus) karlschmidti? Maury, 1917	1215
67561	Conus (Dauciconus) karlschmidti? Maury, 1917	1215
67562	Conus (Dauciconus) karlschmidti? Maury, 1917	1215
67563	Conus (Dauciconus) karlschmidti? Maury, 1917	1215
66147	Conus (Dauciconus) multiliratus Böse, 1906	1215
67572	Conus (Dauciconus) multiliratus Böse, 1906	1215
67573	Conus (Dauciconus) multiliratus Böse, 1906	1215
67574	Conus (Dauciconus) multiliratus Böse, 1906	1215
67575	Conus (Dauciconus) multiliratus Böse, 1906	1215
67576	Conus (Dauciconus) multiliratus Böse, 1906	1215
67577	Conus (Dauciconus) multiliratus Böse, 1906	1215
66174	Conus (Dauciconus) multiliratus Böse, 1906	1354
66146	Conus (Dauciconus) planiliratus Sowerby I, 1850	1215
66151	Conus (Dauciconus) planiliratus Sowerby I, 1850	1215
67548	Conus (Dauciconus) planiliratus Sowerby I, 1850	1215
66176	Conus (Dauciconus) planiliratus Sowerby I, 1850	1354
66179	Conus (Dauciconus) planiliratus Sowerby I, 1850	1354
67502	Conus (Dauciconus) planiliratus Sowerby I, 1850	1354
67503	Conus (Dauciconus) planiliratus Sowerby I, 1850	1354
67504	Conus (Dauciconus) planiliratus Sowerby I, 1850	1354
67505	Conus (Dauciconus) planiliratus Sowerby I, 1850	1354
67506	Conus (Dauciconus) planiliratus Sowerby I, 1850	1354
67507	Conus (Dauciconus) planiliratus Sowerby I, 1850	1354
67508	Conus (Dauciconus) planiliratus Sowerby I, 1850	1354
67509	Conus (Dauciconus) planiliratus Sowerby I, 1850	1354
66144	Conus (Ductoconus) cashi sp. nov.	1215
66116	Conus (Ductoconus) cashi sp. nov.	1278
66162	Conus (Ductoconus) cashi sp. nov.	1422
67166	Conus (Ductoconus) cashi sp. nov.	1422
66199	Conus (Lautoconus?) carlottae sp. nov.	1354
66200	Conus (Lautoconus?) carlottae sp. nov.	1354
66201	Conus (Lautoconus?) carlottae sp. nov.	1354
67154	Conus (Lautoconus?) carlottae sp. nov.	1354
67155	Conus (Lautoconus?) carlottae sp. nov.	1354
67156	Conus (Lautoconus?) carlottae sp. nov.	1354
67157	Conus (Lautoconus?) carlottae sp. nov.	1354
67158	Conus (Lautoconus?) carlottae sp. nov.	1354
67159	Conus (Lautoconus?) carlottae sp. nov.	1354
67160	Conus (Lautoconus?) carlottae sp. nov.	1354
67161	Conus (Lautoconus?) carlottae sp. nov.	1354
67162	Conus (Lautoconus?) carlottae sp. nov.	1354
67163	Conus (Lautoconus?) carlottae sp. nov.	1354
66161	Conus (Lautoconus?) carlottae sp. nov.	1422
66198	Conus (Lautoconus?) carlottae sp. nov.	1422
66181	Conus (Pyruconus) recognitus Guppy, 1866	1354
67537	Conus (Pyruconus) recognitus Guppy, 1866	1354
67538	Conus (Pyruconus) recognitus Guppy, 1866	1354
67539	Conus (Pyruconus) recognitus Guppy, 1866	1354
67540	Conus (Pyruconus) recognitus Guppy, 1866	1354
67541	Conus (Pyruconus) recognitus Guppy, 1866	1354
66185	Conus (Spuriconus?) kaesleri sp. nov.	1354
67666	Conus (Spuriconus?) kaesleri sp. nov.	1354
67667	Conus (Spuriconus?) kaesleri sp. nov.	1354
67668	Conus (Spuriconus?) kaesleri sp. nov.	1354
67669	Conus (Spuriconus?) kaesleri sp. nov.	1354
67670	Conus (Spuriconus?) kaesleri sp. nov.	1354
67671	Conus (Spuriconus?) kaesleri sp. nov.	1354
66165	Conus (Spuriconus?) lombardii sp. nov.	1422
67189	Conus (Spuriconus?) lombardii sp. nov.	1422
67207	Conus (Spuriconus?) lombardii sp. nov.	1422
67208	Conus (Spuriconus?) lombardii sp. nov.	1422
67209	Conus (Spuriconus?) lombardii sp. nov.	1422
67210	Conus (Spuriconus?) lombardii sp. nov.	1422
67211	Conus (Spuriconus?) lombardii sp. nov.	1422
67212	Conus (Spuriconus?) lombardii sp. nov.	1422
67213	Conus (Spuriconus?) lombardii sp. nov.	1422
67214	Conus (Spuriconus?) lombardii sp. nov.	1422
67215	Conus (Spuriconus?) lombardii sp. nov.	1422
67216	Conus (Spuriconus?) lombardii sp. nov.	1422
67217	Conus (Spuriconus?) lombardii sp. nov.	1422
67218	Conus (Spuriconus?) lombardii sp. nov.	1422
67219	Conus (Spuriconus?) lombardii sp. nov.	1422
67220	Conus (Spuriconus?) lombardii sp. nov.	1422
67221	Conus (Spuriconus?) lombardii sp. nov.	1422
67222	Conus (Spuriconus?) lombardii sp. nov.	1422
67223	Conus (Spuriconus?) lombardii sp. nov.	1422
67224	Conus (Spuriconus?) lombardii sp. nov.	1422
66140	Conus (Spuriconus) humerosus Pilsbry, 1921	1215
67550	Conus (Spuriconus) humerosus Pilsbry, 1921	1215
66177	Conus (Spuriconus) humerosus Pilsbry, 1921	1354
66154	Conus (Spuriconus) humerosus Pilsbry, 1921	1422
66178	Conus (Spuriconus) spurius Gmelin, 1791	1354
67542	Conus (Spuriconus) spurius Gmelin, 1791	1354
67543	Conus (Spuriconus) spurius Gmelin, 1791	1354
67544	Conus (Spuriconus) spurius Gmelin, 1791	1354
67252	Conus (Stephanoconus) bellacoensis sp. nov.	1354
66158	Conus (Stephanoconus) bellacoensis sp. nov.	1422
67186	Conus (Stephanoconus) bellacoensis sp. nov.	1422
66168	Conus (Stephanoconus) gouldi sp. nov.	1422
66193	Conus (Stephanoconus) gouldi sp. nov.	1422
66194	Conus (Stephanoconus) gouldi sp. nov.	1422
66195	Conus (Stephanoconus) gouldi sp. nov.	1422
66196	Conus (Stephanoconus) gouldi sp. nov.	1422
66197	Conus (Stephanoconus) gouldi sp. nov.	1422
66152	Conus (Stephanoconus) sewalli Maury, 1917	1215
67564	Conus (Stephanoconus) sewalli Maury, 1917	1215
67565	Conus (Stephanoconus) sewalli Maury, 1917	1215
66182	Conus (Stephanoconus) sewalli Maury, 1917	1354
66160	Conus (Stephanoconus) sewalli Maury, 1917	1422
66163	Conus (Stephanoconus) sewalli Maury, 1917	1422
67183	Conus (Stephanoconus) sewalli Maury, 1917	1422
67184	Conus (Stephanoconus) sewalli Maury, 1917	1422
67193	Conus (Stephanoconus) sewalli Maury, 1917	1422
66141	Conus anningae sp. nov.	1215
67567	Conus anningae sp. nov.	1215
67569	Conus anningae sp. nov.	1215
66115	Conus lyelli sp. nov.	1278
66184	Conus lyelli sp. nov.	1354
67165	Conus lyelli sp. nov.	1354
66156	Conus lyelli sp. nov.	1422
66189	Conus lyelli sp. nov.	1422
66190	Conus lyelli sp. nov.	1422
66191	Conus lyelli sp. nov.	1422
66192	Conus lyelli sp. nov.	1422
66135	Conus symmetricus Sowerby I, 1850	1215
67665	Conus symmetricus Sowerby I, 1850	1215
67701	Conus symmetricus Sowerby I, 1850	1215
67702	Conus symmetricus Sowerby I, 1850	1215
67703	Conus symmetricus Sowerby I, 1850	1215
67704	Conus symmetricus Sowerby I, 1850	1215
67705	Conus symmetricus Sowerby I, 1850	1215
67706	Conus symmetricus Sowerby I, 1850	1215
67707	Conus symmetricus Sowerby I, 1850	1215
67708	Conus symmetricus Sowerby I, 1850	1215
67709	Conus symmetricus Sowerby I, 1850	1215
67710	Conus symmetricus Sowerby I, 1850	1215
67711	Conus symmetricus Sowerby I, 1850	1215
67712	Conus symmetricus Sowerby I, 1850	1215
67713	Conus symmetricus Sowerby I, 1850	1215
67714	Conus symmetricus Sowerby I, 1850	1215
67715	Conus symmetricus Sowerby I, 1850	1215
67716	Conus symmetricus Sowerby I, 1850	1215
67717	Conus symmetricus Sowerby I, 1850	1215
67718	Conus symmetricus Sowerby I, 1850	1215
67719	Conus symmetricus Sowerby I, 1850	1215
67720	Conus symmetricus Sowerby I, 1850	1215
67721	Conus symmetricus Sowerby I, 1850	1215
67722	Conus symmetricus Sowerby I, 1850	1215
67723	Conus symmetricus Sowerby I, 1850	1215
67724	Conus symmetricus Sowerby I, 1850	1215
67725	Conus symmetricus Sowerby I, 1850	1215
67726	Conus symmetricus Sowerby I, 1850	1215
67727	Conus symmetricus Sowerby I, 1850	1215
67728	Conus symmetricus Sowerby I, 1850	1215
67729	Conus symmetricus Sowerby I, 1850	1215
67730	Conus symmetricus Sowerby I, 1850	1215
67731	Conus symmetricus Sowerby I, 1850	1215
67732	Conus symmetricus Sowerby I, 1850	1215
67733	Conus symmetricus Sowerby I, 1850	1215
67734	Conus symmetricus Sowerby I, 1850	1215
67735	Conus symmetricus Sowerby I, 1850	1215
67736	Conus symmetricus Sowerby I, 1850	1215
67737	Conus symmetricus Sowerby I, 1850	1215
67738	Conus symmetricus Sowerby I, 1850	1215
67739	Conus symmetricus Sowerby I, 1850	1215
67740	Conus symmetricus Sowerby I, 1850	1215
67741	Conus symmetricus Sowerby I, 1850	1215
66170	Conus symmetricus Sowerby I, 1850	1354
66175	Conus symmetricus Sowerby I, 1850	1354
67672	Conus symmetricus Sowerby I, 1850	1354
67673	Conus symmetricus Sowerby I, 1850	1354
67674	Conus symmetricus Sowerby I, 1850	1354
67675	Conus symmetricus Sowerby I, 1850	1354
67676	Conus symmetricus Sowerby I, 1850	1354
67677	Conus symmetricus Sowerby I, 1850	1354
67678	Conus symmetricus Sowerby I, 1850	1354
67679	Conus symmetricus Sowerby I, 1850	1354
67680	Conus symmetricus Sowerby I, 1850	1354
67681	Conus symmetricus Sowerby I, 1850	1354
67682	Conus symmetricus Sowerby I, 1850	1354
67683	Conus symmetricus Sowerby I, 1850	1354
67684	Conus symmetricus Sowerby I, 1850	1354
67685	Conus symmetricus Sowerby I, 1850	1354
67686	Conus symmetricus Sowerby I, 1850	1354
67687	Conus symmetricus Sowerby I, 1850	1354
67688	Conus symmetricus Sowerby I, 1850	1354
67689	Conus symmetricus Sowerby I, 1850	1354
67690	Conus symmetricus Sowerby I, 1850	1354
67691	Conus symmetricus Sowerby I, 1850	1354
67692	Conus symmetricus Sowerby I, 1850	1354
67693	Conus symmetricus Sowerby I, 1850	1354
67694	Conus symmetricus Sowerby I, 1850	1354
67695	Conus symmetricus Sowerby I, 1850	1354
67696	Conus symmetricus Sowerby I, 1850	1354
67697	Conus symmetricus Sowerby I, 1850	1354
67698	Conus symmetricus Sowerby I, 1850	1354
67699	Conus symmetricus Sowerby I, 1850	1354
66155	Conus symmetricus Sowerby I, 1850	1422
67187	Conus symmetricus Sowerby I, 1850	1422
67188	Conus symmetricus Sowerby I, 1850	1422
67190	Conus symmetricus Sowerby I, 1850	1422
67191	Conus symmetricus Sowerby I, 1850	1422
67192	Conus symmetricus Sowerby I, 1850	1422
67228	Conus symmetricus Sowerby I, 1850	1422
67229	Conus symmetricus Sowerby I, 1850	1422
66164	Profundiconus? hennigi sp. nov.	1422
67167	Profundiconus? hennigi sp. nov.	1422
67168	Profundiconus? hennigi sp. nov.	1422

## Sheet: Note
Revisions relative to initial review copy:
Added	66115	Conus lyelli sp. nov.	1278
Added	66116	Conus (Ductoconus) cashi sp. nov.	1278
