# Supplementary material for: Glowing Seashells: Diversity of Fossilized Coloration Patterns on Coral Reef-Associated Cone Snail (Gastropoda: Conidae) Shells from the Neogene of the Dominican Republic
Source: PLoS One. 2015 Apr 1;10(4):e0120924. doi: 10.1371/journal.pone.0120924 (PMC4382297; doi:10.1371/journal.pone.0120924)
Supplement: S2 Table — SL, shell length; MD, maximum diameter; AH, aperture height; HMD, height of maximum diameter; RD, relative diameter; PMD, position of maximum diameter; and RSH, relative spire height. Asterisk (*) indicates measurement values that are affected by slightly damaged shells. (XLSX) [file pone.0120924.s002.xlsx]

## Sheet: TableS2
Taxon	PRI Specimen No.	Locality	SL (mm)	MD (mm)	AH (mm)	HMD (mm)	RD	PMD	RSH
Conasprella (Ximeniconus) ageri sp. nov.	66171	TU 1354	28.04	12.4	22.29	18.73	0.556303	0.840287	0.205064
Conasprella (Ximeniconus) ageri sp. nov.	67510	TU 1354	24.07	10.77	18.52	15.3	0.581533	0.826134	0.230577
Conasprella (Ximeniconus) ageri sp. nov.	67512	TU 1354	25.13	10.67	19.57	16.73	0.545222	0.85488	0.22125
Conasprella (Ximeniconus) ageri sp. nov.	67513	TU 1354	28.6	13.15	22.21	19.42	0.592076	0.874381	0.223427
Conasprella (Ximeniconus) ageri sp. nov.	67514	TU 1354	32.51	13.76	25.31	22.56	0.543659	0.891347	0.22147
Conasprella (Ximeniconus) ageri sp. nov.	67515	TU 1354	30.84	13.4	24.15	21.28	0.554865	0.881159	0.216926
Conasprella (Ximeniconus) ageri sp. nov.	67517	TU 1354	23.35	11.06	18.07	15.78	0.612064	0.873271	0.226124
Conasprella (Ximeniconus) ageri sp. nov.	67518	TU 1354	24.89	11.12	19.59	16.85	0.567637	0.860133	0.212937
Conasprella (Ximeniconus) ageri sp. nov.	67519	TU 1354	21.87	10.02	17.43	15.29	0.574871	0.877223	0.203018
Conasprella (Ximeniconus) ageri sp. nov.	67521	TU 1354	23.35	10.66	18.14	15.33	0.587652	0.845094	0.223126
Conasprella (Ximeniconus) ageri sp. nov.	67523	TU 1354	26.81	12.14	21.95	18.93	0.553075	0.862415	0.181276
Conasprella (Ximeniconus) ageri sp. nov.	67524	TU 1354	25.46	11.37	20.97	18.42	0.542203	0.878398	0.176355
Conasprella (Ximeniconus) ageri sp. nov.	67526	TU 1354	26.39	12.36	21.5	18.5	0.574884	0.860465	0.185297
Conasprella (Ximeniconus) ageri sp. nov.	67527	TU 1354	23.18	11.21	18.79	16.3	0.596594	0.867483	0.189387
Conasprella (Ximeniconus) ageri sp. nov.	67528	TU 1354	23.92	11.57	19.52	16.9	0.592725	0.865779	0.183946
Conasprella (Ximeniconus) ageri sp. nov.	67529	TU 1354	28.1	13.85	22.82	19.7	0.606924	0.863278	0.1879
Conasprella (Ximeniconus) ageri sp. nov.	67536	TU 1354	25.69	11.89	21.07	18	0.564309	0.854295	0.179837
Conus (Atlanticonus?) franklinae sp. nov.	66142	TU 1215	32.65	16.7	28.41	22.5	0.587821	0.791975	0.129862
Conus (Atlanticonus?) franklinae sp. nov.	67227	TU 1422	18.75	9.13*	15.65	12.87	0.583387	0.822364	0.165333
Conus (Atlanticonus?) franklinae sp. nov.	67230	TU 1422	10.51	4.9	8.48	7	0.57783	0.825472	0.193149
Conus (Dauciconus?) zambaensis sp. nov.	66173	TU 1354	43.2	22.63	39.22	34.16	0.577002	0.870984	0.0921296
Conus (Dauciconus?) zambaensis sp. nov.	67488	TU 1354	34.74	19.39	31.63	27.07	0.613026	0.855833	0.0895222
Conus (Dauciconus?) zambaensis sp. nov.	67489	TU 1354	29.69	15.64	27.3	23.06	0.572894	0.844689	0.0804985
Conus (Dauciconus?) zambaensis sp. nov.	67493	TU 1354	24.07	13.39	22.12	19	0.605335	0.858951	0.0810137
Conus (Dauciconus?) zambaensis sp. nov.	67495	TU 1354	37.21	19.65	34.83	30.54	0.564169	0.87683	0.0639613
Conus (Dauciconus?) zambaensis sp. nov.	67497	TU 1354	24.33	13.1	22.62	19.53	0.579134	0.863395	0.0702836
Conus (Dauciconus?) zambaensis sp. nov.	67498	TU 1354	24.03	13.66	22.48	18.87	0.607651	0.839413	0.0645027
Conus (Dauciconus) garrisoni sp. nov.	66166	TU 1422	19.79	10.28	15.36	14.11	0.669271	0.91862	0.22385
Conus (Dauciconus) garrisoni sp. nov.	67194	TU 1422	14.21	7.78	11.86	10.65	0.655987	0.897976	0.165376
Conus (Dauciconus) garrisoni sp. nov.	67197	TU 1422	27.2	15.2*	23.03*	19.93	0.660009	0.865393	0.153309
Conus (Ductoconus) cashi sp. nov.	66144	TU1215	22.52	10.96*	19.31	16.48	0.486679	0.853444	0.14254
Conus (Ductoconus) cashi sp. nov.	66162	TU1422	26.21	13.18*	22.58	19.52	0.502862	0.864482	0.138497
Conus (Lautoconus?) carlottae sp. nov.	66199	TU 1354	32.87	18.71	28.8	23.57	0.649653	0.818403	0.123821
Conus (Lautoconus?) carlottae sp. nov.	66200	TU 1354	30.75	17.72	26.92	22.08	0.658247	0.820208	0.124553
Conus (Lautoconus?) carlottae sp. nov.	66201	TU 1354	31.48	19.04	27.58	23	0.690355	0.833938	0.123888
Conus (Lautoconus?) carlottae sp. nov.	67154	TU 1354	29.66	17.85	26.78	21.47	0.666542	0.801718	0.0971005
Conus (Lautoconus?) carlottae sp. nov.	67155	TU 1354	26.63	16.03	23.45	18.63	0.683582	0.794456	0.119414
Conus (Lautoconus?) carlottae sp. nov.	67156	TU 1354	27.1	16.04	24.35	19.43	0.658727	0.797947	0.101476
Conus (Lautoconus?) carlottae sp. nov.	67157	TU 1354	23.53	13.95	21.21	17.44	0.657709	0.822254	0.0985975
Conus (Lautoconus?) carlottae sp. nov.	67159	TU 1354	27.6	14.98	22.74	18.44	0.658751	0.810906	0.176087
Conus (Lautoconus?) carlottae sp. nov.	67160	TU 1354	31.73	18.15	27.52	22.22	0.65952	0.807413	0.132682
Conus (Lautoconus?) carlottae sp. nov.	67162	TU 1354	27.5	15.86	24.33	20.32	0.65187	0.835183	0.115273
Conus (Spuriconus?) kaesleri sp. nov.	66185	TU 1354	22.62	13.69	19.39	16.95	0.706034	0.874162	0.142794
Conus (Spuriconus?) kaesleri sp. nov.	67666	TU 1354	38.68	24	34.56	30.31	0.694444	0.877025	0.106515
Conus (Spuriconus?) kaesleri sp. nov.	67667	TU 1354	28.5	17.32	25.47	22.29	0.680016	0.875147	0.106316
Conus (Spuriconus?) kaesleri sp. nov.	67669	TU 1354	21.14	12.67*	19.17	15.98	0.660929	0.833594	0.0931883
Conus (Spuriconus?) kaesleri sp. nov.	67670	TU 1354	46.49	29.83	41.31	36.84	0.722101	0.891794	0.111422
Conus (Spuriconus?) lombardii sp. nov.	67207	TU 1422	24.69	13.79	21.1	17.52	0.653555	0.830332	0.145403
Conus (Spuriconus?) lombardii sp. nov.	67208	TU 1422	26.46	14.61	22.01	19.8	0.663789	0.899591	0.168178
Conus (Spuriconus?) lombardii sp. nov.	67209	TU 1422	25.11	13.94	20.96	18.94	0.665076	0.903626	0.165273
Conus (Spuriconus?) lombardii sp. nov.	67210	TU 1422	25.38	14.17	21.06	18.51	0.67284	0.878917	0.170213
Conus (Spuriconus?) lombardii sp. nov.	67211	TU 1422	23.84	13.25	19.05	16.63	0.695538	0.872966	0.200923
Conus (Spuriconus?) lombardii sp. nov.	67212	TU 1422	21.43	12.37	18.38	16.11	0.673014	0.876496	0.142324
Conus (Spuriconus?) lombardii sp. nov.	67213	TU 1422	23.65	13.2	19.33	17.07	0.682876	0.883083	0.182664
Conus (Spuriconus?) lombardii sp. nov.	67216	TU 1422	23.96	14.18	20.5	17.92	0.691707	0.874146	0.144407
Conus (Spuriconus?) lombardii sp. nov.	67218	TU 1422	20.49	11.16	16.8	15.02	0.664286	0.894048	0.180088
Conus (Spuriconus?) lombardii sp. nov.	67221	TU 1422	22.35	11.91	17.97	15.67	0.662771	0.872009	0.195973
Conus (Spuriconus?) lombardii sp. nov.	67222	TU 1422	17.83	9.92	15.24	12.81	0.650919	0.840551	0.145261
Conus (Stephanoconus) bellacoensis sp. nov.	66158	TU 1422	59.69	23.35*	43.73*	40.51*	0.533958	0.926366	0.267381
Conus (Stephanoconus) bellacoensis sp. nov.	67186	TU 1422	12.36	5.63	8.56	7.51	0.65771	0.877336	0.307443
Conus (Stephanoconus) bellacoensis sp. nov.	67252	TU 1354	76.01	29.92*	56.85*	51.91*	0.526297	0.913105	0.252072
Conus (Stephanoconus) gouldi sp. nov.	66168	TU 1422	24.33	13.68	19.44	16.25	0.703704	0.835905	0.200986
Conus (Stephanoconus) gouldi sp. nov.	66193	TU 1422	22.34*	13.96	18.67*	15.05*	0.747724	0.806106	0.164279
Conus (Stephanoconus) gouldi sp. nov.	66194	TU 1422	19.78*	12.72	17.73*	15.04*	0.717428	0.84828	0.10364
Conus (Stephanoconus) gouldi sp. nov.	66195	TU 1422	17.28	9.88	13.33	10.77	0.741185	0.807952	0.228588
Conus (Stephanoconus) gouldi sp. nov.	66197	TU 1422	11.99	6.87*	9.84	8.69	0.698171	0.88313	0.179316
Conus anningae sp. nov.	66141	TU 1215	30.32	13.56	27.14	23.15	0.499632	0.852985	0.104881
Conus anningae sp. nov.	67567	TU 1215	19.15	8.94	17.32	14.17	0.516166	0.818129	0.0955614
Conus anningae sp. nov.	67569	TU 1215	25.23	11.91	22.39	19.14	0.531934	0.854846	0.112564
Conus lyelli sp. nov.	66156	TU 1422	23.66	15.92	21.62	20.16	0.736355	0.93247	0.0862215
Conus lyelli sp. nov.	66184	TU 1354	22.29	12.83	18.42	16.64	0.696526	0.903366	0.17362
Conus lyelli sp. nov.	67165	TU 1354	21.24	13.11	17.42	15.49	0.752583	0.889208	0.179849
Profundiconus? hennigi sp. nov.	66164	TU 1422	25.55	11.53	18.63	15.28	0.618894	0.820183	0.270841
Profundiconus? hennigi sp. nov.	67167	TU 1422	24.86	10.43	17.34	14.62	0.601499	0.843137	0.302494
